# Supplementary material for: Construction of a serum diagnostic signature based on m5C-related miRNAs for cancer detection
Source: Front Endocrinol (Lausanne). 2023 Jan 27;14:1099703. doi: 10.3389/fendo.2023.1099703 (PMC9911864; doi:10.3389/fendo.2023.1099703)
Supplement: Supplementary file 1 [file DataSheet_1.zip]

Archive with 1 entries (1 files):
- Supplementary Code.R
