# Supplementary material for: Construction of a serum diagnostic signature based on m5C-related miRNAs for cancer detection
Source: Front Endocrinol (Lausanne). 2023 Jan 27;14:1099703. doi: 10.3389/fendo.2023.1099703 (PMC9911864; doi:10.3389/fendo.2023.1099703)
Supplement: Supplementary file 1 [file DataSheet_1.zip › Supplementary Code.R]

library(e1071)
library(caret)
library(pROC)
library(Hmisc)
library(ggpubr)
library(ROCR)
churnTrain=read.table("LASSO-exp-14.txt", row.names = 1, header = T, sep="\t")
clu=read.table("clu.txt", row.names = 1, header = T, sep="\t")

sameSample=intersect(row.names(clu), colnames(churnTrain))
churnTrain = churnTrain[,sameSample]
churnTrain = t(churnTrain)
churnTrain = cbind(clu,churnTrain)
colnames(churnTrain)[1]='cancer'

set.seed(392)
ind<-sample(2,nrow(churnTrain),replace = T,prob = c(0.7,0.3))
trainset<-churnTrain[ind==1,]
testset<-churnTrain[ind==2,]

trainset$cancer <- factor(trainset$cancer)
testset$cancer <- factor(testset$cancer)

#调整支持向量机   通过训练函数SVM，用户可以确定和函数、成本函数以及ganmma函数。
#首先调用tune.svm调整支持向量机：
tuned<-tune.svm(cancer~.,data = trainset,gamma = 10^(-6:-1),cost = 10^(1:2))
#使用summary函数得到调整后的模型相关信息
summary(tuned)  

svm_model <-svm(cancer~.,data = trainset,gamma=tuned$best.parameters$gamma,cost=tuned$best.parameters$cost)


#train-
svm_train <- predict(svm_model, trainset[,-1],decision.values = T)
train1 <- attr(svm_train, "decision.values")
roc1 <- roc(trainset[,1],as.vector(train1))
# 计算临界点/阈值
cutOffPoint <- coords(roc1, "best")
# AUC的置信区间
auc_low<-ci(roc1,of="auc")[1]
auc_low
auc_high<-ci(roc1,of="auc")[3]
auc_high
pdf(file="Train.pdf",height=7,width=7)
plot(roc1,
     add = FALSE,   #不添加至上一图层
     col = "red",   #设置曲线颜色
     legacy.axes = TRUE,   #使x轴变为1-Specificity
     xlab = "1-Specificity",
     main = "ROC Curve for Train",   #添加标题
     print.auc =TRUE,
     auc.polygon = TRUE,   #将auc曲线下面积转换为多边形
     auc.polygon.col = "#fff7f7",   #设置多边形的填充色
     grid = c(0.5, 0.2),   #设置两轴网格线的间隔为0.5，0.2
     grid.col = c("black", "black"),   #设置两轴网格线的颜色
     #print.thres = TRUE
)
dev.off()


svm_test <- predict(svm_model, testset[,-1],decision.values = T)
test1 <- attr(svm_test, "decision.values")
roc2 <- roc(testset[,1],as.vector(test1))
# 计算临界点/阈值
cutOffPoint <- coords(roc2, "best")
# AUC的置信区间
auc_low<-ci(roc2,of="auc")[1]
auc_low
auc_high<-ci(roc2,of="auc")[3]
auc_high
pdf(file="Test.pdf",height=7,width=7)
plot(roc2,
     add = FALSE,   #不添加至上一图层
     col = "red",   #设置曲线颜色
     legacy.axes = TRUE,   #使x轴变为1-Specificity
     xlab = "1-Specificity",
     main = "ROC Curve for Test",   #添加标题
     print.auc =TRUE,
     auc.polygon = TRUE,   #将auc曲线下面积转换为多边形
     auc.polygon.col = "#fff7f7",   #设置多边形的填充色
     grid = c(0.5, 0.2),   #设置两轴网格线的间隔为0.5，0.2
     grid.col = c("black", "black"),   #设置两轴网格线的颜色
     #print.thres = TRUE
)
dev.off()

svm_rt <- predict(svm_model, churnTrain[,-1],decision.values = T)
rt1 <- attr(svm_rt, "decision.values")
roc3 <- roc(churnTrain[,1],as.vector(rt1))
# 计算临界点/阈值
cutOffPoint <- coords(roc3, "best")
# AUC的置信区间
auc_low<-ci(roc3,of="auc")[1]
auc_low
auc_high<-ci(roc3,of="auc")[3]
auc_high
pdf(file="all.pdf",height=7,width=7)
plot(roc3,
     add = FALSE,   #不添加至上一图层
     col = "red",   #设置曲线颜色
     legacy.axes = TRUE,   #使x轴变为1-Specificity
     xlab = "1-Specificity",
     main = "ROC Curve for Train+Test",   #添加标题
     print.auc =TRUE,
     auc.polygon = TRUE,   #将auc曲线下面积转换为多边形
     auc.polygon.col = "#fff7f7",   #设置多边形的填充色
     grid = c(0.5, 0.2),   #设置两轴网格线的间隔为0.5，0.2
     grid.col = c("black", "black"),   #设置两轴网格线的颜色
     #print.thres = TRUE
)
dev.off()
#根据预测结果和测试数据集的类别，调用table函数建立分类：
svm.tuned.table<-table(svm_test,testset$cancer)  

#调用classAgreement计算分类一致性系数
classAgreement(svm.tuned.table)

#调用confusionMatrix基于分类表评测预测性能：
confusionMatrix(svm.tuned.table)
